# Supplementary material for: Exploring the potential role of ENPP2 in polycystic ovary syndrome and endometrial cancer through bioinformatic analysis
Source: PeerJ. 2024 Dec 20;12:e18666. doi: 10.7717/peerj.18666 (PMC11665432; doi:10.7717/peerj.18666)
Supplement: Supplemental Information 1 [file peerj-12-18666-s001.zip]

Archive with 3 entries (2 files):
- RT-qPCR data/
- RT-qPCR data/MIQE_checklist .xls
- RT-qPCR data/RT-qpcr.doc
