# Supplementary material for: Exploring the potential role of ENPP2 in polycystic ovary syndrome and endometrial cancer through bioinformatic analysis
Source: PeerJ. 2024 Dec 20;12:e18666. doi: 10.7717/peerj.18666 (PMC11665432; doi:10.7717/peerj.18666)
Supplement: Supplemental Information 1 [file peerj-12-18666-s001.zip › RT-qPCR data/MIQE_checklist .xls]

## Sheet: Sheet1
ITEM TO CHECK	IMPORTANCE	CHECKLIST
EXPERIMENTAL DESIGN
Definition of experimental and control groups	E	line 146-147
Number within each group	E	line 146-147
Assay carried out by core lab or investigator's lab?	D
Acknowledgement of authors' contributions	D
SAMPLE
Description	E	line 184
Volume/mass of sample processed	D
Microdissection or macrodissection	E	macrodissection
Processing procedure	E	NA
If frozen - how and how quickly?	E	NA
If fixed - with what, how quickly?	E	NA
Sample storage conditions and duration (especially for FFPE samples)	E	NA
NUCLEIC ACID EXTRACTION
Procedure and/or instrumentation	E	line 182
Name of kit and details of any modifications	E	line 184
Source of additional reagents used	D
Details of DNase or RNAse treatment	E	line 184
Contamination assessment (DNA or RNA)	E	NA
Nucleic acid quantification	E	line 184
Instrument and method	E	line 184
Purity (A260/A280)	D
Yield	D
RNA integrity method/instrument	E	line 200
RIN/RQI or Cq of 3' and 5' transcripts	E	NA
Electrophoresis traces	D
Inhibition testing (Cq dilutions, spike or other)	E	NA
REVERSE TRANSCRIPTION
Complete reaction conditions	E	line 182-186
Amount of RNA and reaction volume	E	line 184
Priming oligonucleotide (if using GSP) and concentration	E	line 184
Reverse transcriptase and concentration	E	line 184
Temperature and time	E	37℃ for 15 min, 50℃ for 5min,and 98℃ for 5min.
Manufacturer of reagents and catalogue numbers	D
Cqs with and without RT	D*
Storage conditions of cDNA	D
qPCR TARGET INFORMATION
If multiplex, efficiency and LOD of each assay.	E	NA
Sequence accession number	E	ENPP2:5168;AR:367;ACTB:11461;CYP19A1:1588
Location of amplicon	D
Amplicon length	E	NA
In silico specificity screen (BLAST, etc)	E	NA
Pseudogenes, retropseudogenes or other homologs?	D
Sequence alignment	D
Secondary structure analysis of amplicon	D
Location of each primer by exon or intron (if applicable)	E	NA
What splice variants are targeted?	E	NA
qPCR OLIGONUCLEOTIDES
Primer sequences	E	line 191-198
RTPrimerDB Identification Number	D
Probe sequences	D**
Location and identity of any modifications	E	NA
Manufacturer of oligonucleotides	D
Purification method	D
qPCR PROTOCOL
Complete reaction conditions	E	line 186-190
Reaction volume and amount of cDNA/DNA	E	line 186-190
Primer, (probe), Mg++ and dNTP concentrations	E	line 186-190
Polymerase identity and concentration	E	line 186-190
Buffer/kit identity and manufacturer	E	line 186-190
Exact chemical constitution of the buffer	D
Additives (SYBR Green I, DMSO, etc.)	E	line 186-190
Manufacturer of plates/tubes and catalog number	D
Complete thermocycling parameters	E	line 202-203
Reaction setup (manual/robotic)	D
Manufacturer of qPCR instrument	E	Bio-Rad
qPCR VALIDATION
Evidence of optimisation (from gradients)	D
Specificity (gel, sequence, melt, or digest)	E	page 3
For SYBR Green I, Cq of the NTC	E	page 1-3
Standard curves with slope and y-intercept	E	page 4
PCR efficiency calculated from slope	E	page 4
Confidence interval for PCR efficiency or standard error	D
r2 of standard curve	E	page 4
Linear dynamic range	E	page 3-4
Cq variation at lower limit	E	page 3-4
Confidence intervals throughout range	D
Evidence for limit of detection	E	page 3-4
If multiplex, efficiency and LOD of each assay.	E	page 3-4
DATA ANALYSIS
qPCR analysis program (source, version)	E	line 186-190
Cq method determination	E	line 190
Outlier identification and disposition	E	NA
Results of NTCs	E	NA
Justification of number and choice of reference genes	E	line 201
Description of normalisation method	E	line 201
Number and concordance of biological replicates	D
Number and stage (RT or qPCR) of technical replicates	E	line 295
Repeatability (intra-assay variation)	E	repeatable
Reproducibility (inter-assay variation, %CV)	D
Power analysis	D
Statistical methods for result significance	E	line 295-302
Software (source, version)	E	line 295-302
Cq or raw data submission using RDML	D
Table 1. MIQE checklist for authors, reviewers and editors. All essential information (E) must be submitted with the manuscript. Desirable
information (D) should be submitted if available. If using primers obtained from RTPrimerDB, information on qPCR target, oligonucleotides,
protocols and validation is available from that source.
*: Assessing the absence of DNA using a no RT assay is essential when first extracting RNA. Once the sample has been validated as
RDNA-free, inclusion of a no-RT control is desirable, but no longer essential.
**: Disclosure of the probe sequence is highly desirable and strongly encouraged. However, since not all commercial pre-designed assay
vendors provide this information, it cannot be an essential requirement. Use of such assays is advised against.
