# Supplementary material for: Exploring the potential role of ENPP2 in polycystic ovary syndrome and endometrial cancer through bioinformatic analysis
Source: PeerJ. 2024 Dec 20;12:e18666. doi: 10.7717/peerj.18666 (PMC11665432; doi:10.7717/peerj.18666)
Supplement: Supplemental Information 7 [file peerj-12-18666-s007.zip]

Archive with 11 entries (10 files):
- raw data/
- raw data/.DS_Store
- __MACOSX/raw data/._.DS_Store
- raw data/colony data.xlsx
- __MACOSX/raw data/._colony data.xlsx
- raw data/protenin data.xlsx
- __MACOSX/raw data/._protenin data.xlsx
- raw data/cell scrach assay.xlsx
- __MACOSX/raw data/._cell scrach assay.xlsx
- raw data/Transwell data.xlsx
- __MACOSX/raw data/._Transwell data.xlsx
