# Supplementary material for: Exploring the potential role of ENPP2 in polycystic ovary syndrome and endometrial cancer through bioinformatic analysis
Source: PeerJ. 2024 Dec 20;12:e18666. doi: 10.7717/peerj.18666 (PMC11665432; doi:10.7717/peerj.18666)
Supplement: Supplemental Information 7 [file peerj-12-18666-s007.zip › raw data/cell scrach assay.xlsx]

## Sheet: Sheet1
ISK	OE-NC			OE-ENPP2			OE-ENPP2+ONO-8430506
0h	26768.9	29445.8	27036.6	32122.7	30784.3	29713.5	29981.2	29178.1	28642.7
12h	409072	339041	465272	1.30483e+06	1.12963e+06	957055	667761	679023	830992
24h	582037	799037	699466	2.08407e+06	1.56769e+06	1.75321e+06	1.17068e+06	1.22212e+06	1.47698e+06
mean 0h	27750.4			30873.5			29267.4
12h	15.2816	11.5141	17.209	40.6203	36.6951	32.2094	22.2727	23.2716	29.0123
24h	21.743	27.1358	25.8711	64.8785	50.925	59.0038	39.0471	41.8849	51.5657
mean 12h	14.6682			36.5083			24.8522
SD 12h	2.89658			4.20852			3.63722
mean 24h	24.9166			58.2691			44.1659
SD 24h	2.82026			7.00571			6.56365
HEC-1-A	OE-NC			OE-ENPP2			OE-ENPP2+ONO-8430506
0h	32168.9	31245.6	26036.9	33722.7	31784.3	30713.1	30901.2	29918.2	28942.4
12h	490710	409041	475272	1.40283e+06	1.22063e+06	1.05706e+06	490710	590040	601072
24h	621203	779036	679437	2.08407e+06	1.56769e+06	1.75321e+06	741203	837936	794037
mean 0h	29817.1			32073.3			29920.6
12h	15.2542	13.0911	18.2538	41.5991	38.4036	34.4171	15.88	19.7218	20.7679
24h	19.3107	24.9327	26.0951	61.8004	49.3227	57.0835	23.9862	28.0076	27.435
mean 12h	15.533			38.1399			18.7899
SD 12h	2.5926			3.59828			2.57375
mean 24h	23.4462			56.0688			26.4763
SD 24h	3.6283			6.30039			2.17537
