# Supplementary material for: Exploring the potential role of ENPP2 in polycystic ovary syndrome and endometrial cancer through bioinformatic analysis
Source: PeerJ. 2024 Dec 20;12:e18666. doi: 10.7717/peerj.18666 (PMC11665432; doi:10.7717/peerj.18666)
Supplement: Supplemental Information 7 [file peerj-12-18666-s007.zip › raw data/Transwell data.xlsx]

## Sheet: Sheet1
ISK	OE-NC	OE-ENPP2	OE-ENPP2+ONO-8430506			HEC-1-A	OE-NC	OE-ENPP2	OE-ENPP2+ONO-8430506
Area	297	411	315				311	389	347
	261	416	299				270	421	341
	243	437	345				303	437	378
mean	267	421.333	319.667				294.667	415.667	355.333
SD	27.4955	13.7961	23.3524				21.7332	24.4404	19.8578
